# Supplementary material for: DUSP8 induces TGF-β–stimulated IL-9 transcription and Th9-mediated allergic inflammation by promoting nuclear export of Pur-α
Source: J Clin Invest. 2023 Nov 1;133(21):e166269. doi: 10.1172/JCI166269 (PMC10617771; doi:10.1172/JCI166269)
Supplement: Supporting data values [file jci-133-166269-s021.xlsx]

## Sheet: Figure 2
Figure 2A					Figure 2B					Figure 2C
	Th9					Th9_naïve T					Th1
		WT	T-DUSP8 cKO				WT	T-DUSP8 cKO				WT	T-DUSP8 cKO
		45.2	20				48.2	12.3				29	28.4
		48.2	22.2				51.4	24.8				26.5	23.8
		43.7	23.1				38.2	14				15.4	19.6
	mean	45.7	21.7667			mean	45.9333	17.0333			mean	23.6333	23.9333
Figure 2D					Figure 2E					Figure 2F
	Th2					Th17					Treg
		WT	T-DUSP8 cKO				WT	T-DUSP8 cKO				WT	T-DUSP8 cKO
		19.1	19				33.9	36.7				82.4	82.8
		20	20.5				37.6	37				82.5	84.1
		17.4	18.1				41.6	42.7				60.9	54.4
	mean	18.8333	19.2			mean	37.7	38.8			mean	75.2667	73.7667
Figure 2G
	stimulation	IL-4			TGFβ		TGFβ+ IL-4
	hour	0	2	8	2	8	2	8
	WT-1	0.00937973	0.0091589	0.0131824	0.0354026	0.0591286	0.0392817	0.138696
	WT-2	0.01409	0.0185771	0.0210695	0.0200157	0.0766286	0.0296448	0.123296
	WT-3	0.00731073	0.00100432	0.00503342	0.0305929	0.0365535	0.045556	0.0799923
	mean	0.0102602	0.0095801	0.0130951	0.0286704	0.0574369	0.0381608	0.113995
	DUSP8 cKO-1	0.0100453	0.0112735	0.0245334	0.010921	0.0122142	0.00512839	0.00926332
	DUSP8 cKO-2	0.00650721	0.0208069	0.00309678	0.016779	0.0163983	0.0148487	0.0168608
	DUSP8 cKO-3	0.0141866	0.000876891	0.0018099	0.00530754	0.00623802	0.011039	0.00140068
	mean	0.0102464	0.0109858	0.00981334	0.0110025	0.0116169	0.0103387	0.00917493
Figure 2H		scramble	DUSP8 shRNA#2
	HC352	0.00499903	0.00141498
	HC353	0.00307142	1.74346e-05
	HC30	0.00477426	1.07476e-05
	HC32	0.00122719	0.00011434
	mean	0.00351798	0.000389375
Figure 2I		Vector-mGFP	mGFP-DUSP8 WT	mGFP-DUSP8 C246S
	A	0.000941339	0.0952938	0.000268776
	B	0.000290999	0.0884112	0.00709284
	C	0.000187361	0.0235217	0.00188104
	mean	0.000473233	0.0690756	0.00308088
Figure 2J
		vector	vetor+ 10 ng	Vec + 20 ng/ml	DUSP8	DUSP8 + 10 ng/ml	DUSP8 + 20 ng	DUSP8 C246S	DUSP8 CS + 10 ng/ml	DUSP8 CS + 20 ng
		1	0.6	0.6	0.5	7.6	32	-0.2	0.2	1.7
		0.8	0.4	1	0.4	6.8	38	-0.4	0	2
		1.2	1.2	2	0.4	10.8	25	-0.8	0.4	4
	mean	1	0.733333	1.2	0.433333	8.4	31.6667	-0.466667	0.2	2.56667

## Sheet: Figure 3
Figure 3A
		vector	DUSP8 WT	DUSP8 C246S
	A	1.05	4.1	1.3
	B	1	5.39	1.08
	C	1.02	4.49	1.2
	mean	1.02333	4.66	1.19333
Figure 3C
	stimulation:	x	TGFβ	TGFβ	TGFβ
	IL-9 promoter:	reporter alone	vector	Pur-a	Pur-a+DUSP8
	A	0.0445433	1	0.53	1.08
	B	0.0453983	1.08218	0.2049	1.2971
	C	0.0435301	1.12832	0.199518	1.2971
	mean	0.0444906	1.07017	0.311473	1.22473
Figure 3E		WT	Pur-α+/-	Pur-α-/-
	1	7.73092e-12	1.30812e-09	2.71481e-08
	2	2.5764e-12	4.47085e-09	2.88914e-08
	3	1.07815e-12	3.51385e-09	2.0819e-08
	mean	3.79516e-12	3.09761e-09	2.56195e-08
Figure 3G
	stimulation:	x	TGFβ	TGFβ	TGFβ	TGFβ	TGFβ
	IL-9 promoter:	reporter (WT)	WT	WT	Δ426	Δ1031	Δ1059
		--	--	Pur-a	Pur-a	Pur-a	Pur-a
	A	0.131	1	0.23	2.56	1.67	1.71
	B	0.26	1.11	0.39	1.37	1.63	1.5
	C	0.17	1.05	0.26	1.27	1.4	1.73
	mean	0.187	1.05333	0.293333	1.73333	1.56667	1.64667
Figure 3H
		DUSP8f/f	DUSP8f/f;CD4-Cre	DUSP8f/f;CD4-Cre;Pur-a +/-
	A	0.00142191	2.00792e-05	0.00126801
	B	0.00109239	6.01412e-05	0.000841764
	C	0.00184168	4.43711e-05	0.00125772
	mean	0.00145199	4.15305e-05	0.0011225

## Sheet: Figure 4
Figure 4C
			Vector	PUR-a-CFP	DUSP8-YFP	PURA-CFP + DUSP8-YFP
		A	0	0.0003	0.04	0.609524
		B	0	0.034	0	0.417606
		C	0.02	0.08	0.13	0.434263
		mean	0.00666667	0.0381	0.0566667	0.487131
Figure 4F
		stimulation:	x	TGFβ	TGFβ	TGFβ	TGFβ
		IL-9 promoter:	reporter alone	reporter alone	reporter	reporter	reporter
			--	--	Pur-a WT	Pur-a S127A	Pur-a T183A
		A	1.11254	10	5.22979	10.8218	5.62715
		B	0.212543	10.3	5.00545	18.4734	5.22736
		C	1.25802	11	2.049	8.99895	3.87266
		D	0.236348	10.5	2.09471	8.86912	2.42923
		mean	0.704864	10.45	3.59474	11.7908	4.2891
Figure 4H
			Vector	Pur-a WT	Pur-a S127A
		1	0.00427272	5.69359e-05	0.00135236
		2	0.00676148	0.00134368	0.00437778
		3	0.00528716	0.000696491	0.00723686
		Mean	0.00544045	0.000699037	0.00432233

## Sheet: Figure 5
Figure 5B
	IL-9
		DUSP8f/f	DUSP8f/f;CD4-Cre	DUSP8f/f;CD4-Cre;Pura+/-
	#1	99.7183	0	184.151
	#2	154.53	0	105.254
	#3	137.777	17.5006	96.6603
	#4	93.6281	2.3452	163.177
	mean	121.413	4.96145	137.311
	IL-4
		DUSP8f/f	DUSP8f/f;CD4-Cre	DUSP8f/f;CD4-Cre;Pura+/-
	#1	72.7315	47.5838	59.1099
	#2	58.7248	34.4861	62.7772
	#3	109.929	44.9643	42.8686
	#4	59.5461	55.4425	85.8262
	mean	75.2329	45.6192	62.6455
	IL-5
		DUSP8f/f	DUSP8f/f;CD4-Cre	DUSP8f/f;CD4-Cre;Pura+/-
	#1	16.9457	16.0577	9.84146
	#2	25.826	0.07313	12.5056
	#3	53.3549	6.28934	1.84919
	#4	11.6175	3.62525	34.409
	mean	26.936	6.51135	14.6513
	IL-13
		DUSP8f/f	DUSP8f/f;CD4-Cre	DUSP8f/f;CD4-Cre;Pura+/-
	#1	182.063	169.83	130.994
	#2	220.637	115.459	155.815
	#3	226.79	151.706	230.692
	#4	253.226	112.419	251.459
	mean	220.679	137.354	192.24
	IL-33
		DUSP8f/f	DUSP8f/f;CD4-Cre	DUSP8f/f;CD4-Cre;Pura+/-
	#1	42.0788	31.2775	53.9057
	#2	30.7033	17.1109	52.5916
	#3	54.4827	22.3673	30.2519
	#4	53.1686	14.4827	32.8545
	mean	45.1084	21.3096	42.4009
	IFN-γ
		DUSP8f/f	DUSP8f/f;CD4-Cre	DUSP8f/f;CD4-Cre;Pura+/-
	#1	42.9053	23.7602	32.351
	#2	19.3421	18.6058	40.0508
	#3	17.8694	19.3421	14.394
	#4	23.0239	25.9693	24.032
	mean	25.7852	21.9193	27.707
Figure 5C		DUSP8f/f	DUSP8f/f;CD4-Cre	DUSP8f/f;CD4-Cre;Pura+/-
	#1	439.6	105.6	150.6
	#2	326.4	-19.2	120.8
	#3	278	115.2	335.6
	#4	220.8	86.4	273.6
	#5	414.4	0	370.4
	mean	335.84	57.6	250.2
Figure 5F	IL-9	OVA:	0 ug/ml	20 ug/ml	50 ug/ml
		DUSP8f/f
		#1	0	4.03317e-05	0.0012582
		#2	0	0.000295745	0.00238301
		#3	0.000372846	4.2845e-05	0.00249259
		#4	0	0.00393083	0.00143813
		mean	0	0.00107744	0.00189298
		DUSP8f/f;CD4-Cre
		#1	0	0.000189306	0
		#2	0	1.59897e-05	1.94412e-05
		#3	0	1.57898e-06	1.12874e-05
		#4	0	0	0.000113604
		mean	0	5.17187e-05	3.60832e-05
		DUSP8f/f;CD4-Cre;Pura+/-
		#1	0	0.000887065	0.00267119
		#2	1.23516e-07	0.000331629	0.00311037
		#3	0	0.000376507	0.00106512
		#4	0	0.00210394	0.00101769
		mean	3.0879e-08	0.000924785	0.00196609
	IL-4	OVA:	0 ug/ml	20 ug/ml	50 ug/ml
		DUSP8f/f
		#1	5.02373e-05	0.000590821	0.000298695
		#2	0.000123881	0.000548184	0.000575372
		#3	0.000122761	0.000398219	0.000810057
		#4	0	0.000566191	0.000465542
		mean	7.42199e-05	0.000525854	0.000537417
		DUSP8f/f;CD4-Cre
		#1	6.1272e-05	0.000271616	0.000290701
		#2	1.74914e-06	5.65355e-05	0.000460983
		#3	1.44639e-05	0.000109156	0.000151208
		#4	4.18393e-05	9.09276e-05	0.000564326
		mean	2.98311e-05	0.000132059	0.000366805
		DUSP8f/f;CD4-Cre;Pura+/-
		#1	0	0.000144511	0.000164327
		#2	2.4867e-06	0.000372138	0.000476718
		#3	5.72635e-06	0.000186455	0.00054199
		#4	2.54849e-05	0.000257974	0.000260755
		mean	8.42448e-06	0.00024027	0.000360948

## Sheet: Figure 6
Figure 6A		DUSP8 in CD3 T (%)		DUSP8 in CD3 T (%)
		HC		Asthma
		3		7.82
		1.98		8.74
		2.63		15.1
		2.52		9.82
		6.72		21.4
		6.47		29.3
Figure 6B		IL-9+DUSP8+ in CD3		IL-9+DUSP8+ in CD3
		HC		Asthma
		5.21		20
		5.3		27.8
		1.6		6.92
		0.99		10.2
	mean	3.275		16.23
Figure 6E		PLA-positive T cell		PLA-positive T cell					PLA-positive T cell		PLA-positive T cell
	Cohort #1	HC		Asthma				Cohort #1 + Cohort #2	HC		Asthma
		0.0146341		0.0887097					0.0146341		0.0887097
		0		0.348315					0		0.348315
		0		0.625					0		0.625
		0.0238095		0.114754					0.0238095		0.114754
		0.0141844		0.141414					0.0141844		0.141414
		0		0.0892857					0		0.0892857
		0		0.0645161					0		0.0645161
		0.0151515		0.0797546					0.0151515		0.0797546
		0		0.130435					0		0.130435
		0.011976		0.109756					0.011976		0.109756
		0.125		0.0364964					0.125		0.0364964
		0		0.0471698					0		0.0471698
		0		0.15878					0		0.15878
		0.00884956		0.09848					0.00884956		0.09848
		0.009174		0.129					0.009174		0.129
		0.0057		0.2					0.0057		0.2
		0.02424							0.02424		0.108696
		0.02857							0.02857		0.121622
	mean	0.0156272		0.153867					0		0.169231
									0.0135135		0.336842
									0.016129		0.164179
									0.109375		0.144144
									0.0133333		0.795918
											0.577778
		PLA-positive T cell		PLA-positive T cell							0.615385
	Cohort #2	HC		Asthma							0.007246
		0		0.108696							0.15044
		0.0135135		0.121622				mean	0.0188539		0.216257
		0.016129		0.169231
		0.109375		0.336842
		0.0133333		0.164179
				0.144144
				0.795918
				0.577778
				0.615385
				0.007246
				0.15044
	mean	0.0304702		0.290135

## Sheet: Supplemental Fig. 1C
Suplemental Figure 1C
DUSP8		DUSP8f/f	Dusp8f/f;CD4-Cre
	1	3.55537	0.115023
	2	3.38698	0.123279
	mean	3.47118	0.119151

## Sheet: Supplemental Fig. 3
Suplemental Figure 3B
IL-2
Stimulation:	x	anti-CD3	x	anti-CD3
	Dusp8f/f	Dusp8f/f	Dusp8f/f;CD4-Cre	Dusp8f/f;CD4-Cre
#1	3.28205	185.077	3.02564	115.846
#2	-0.564103	159.179	1.23077	102.256
#3	4.30769	99.9487	4.82051	159.949
#4	0.717949	73.2821	-0.307692	34.5641
#5	3.79487	27.8974	5.07692	56.6154
#6	1.48718	27.3846	-0.307692	63.5385
mean	2.17094	95.4615	2.25641	88.7949
IL-4
Stimulation:	x	anti-CD3	x	anti-CD3
	Dusp8f/f	Dusp8f/f	Dusp8f/f;CD4-Cre	Dusp8f/f;CD4-Cre
#1	0	24.9048	0	71.5714
#2	0	53	0	61.5714
#3	0	61.0952	0	73.9524
#4	0	49.6667	0	15.8571
#5	0	33.4762	0	36.8095
#6	0	27.2857	0	30.1429
mean	0	41.5714	0	48.3175
IFN-γ
Stimulation:	x	anti-CD3	x	anti-CD3
	Dusp8f/f	Dusp8f/f	Dusp8f/f;CD4-Cre	Dusp8f/f;CD4-Cre
#1	0	3468.33	0	3636.67
#2	0	3936.67	0	3791.67
#3	0	3515	0	3685
#4	0	3823.33	0	3758.33
#5	0	3756.67	0	3855
#6	0	3653.33	0	3835
mean	0	3692.22	0	3760.28
IL-17A
Stimulation:	x	anti-CD3	x	anti-CD3
	Dusp8f/f	Dusp8f/f	Dusp8f/f;CD4-Cre	Dusp8f/f;CD4-Cre
#1	0	803	0	1768
#2	0	1613	0	2558
#3	0	1225.5	0	1418
#4	0	2738	0	2718
#5	0	3708	0	1745.5
#6	0	4545.5	0	1025.5
mean	0	2438.83	0	1872.17
Suplemental Figure 3C
	1st Immunization						2nd Immunization
	IgM						IgM
		Dusp8f/f		Dusp8f/f;CD4-Cre				Dusp8f/f		Dusp8f/f;CD4-Cre
	#1	1824	#1	1500.8			#1	6579.2	#1	5440
	#2	1449.6	#2	2016			#2	6041.6	#2	5171.2
	#3	1891.2	#3	1737.6			#3	5388.8	#3	4902.4
	#4	1958.4	mean	1491.24			#4	4889.6	mean	5171.2
	#5	1724.8					#5	5299.2
	mean	1769.6					mean	5639.68
	IgG1						IgG1
		Dusp8f/f		Dusp8f/f;CD4-Cre				Dusp8f/f		Dusp8f/f;CD4-Cre
	#1	3564.8	#1	3449.6			#1	16409.6	#1	11264
	#2	3798.4	#2	3808			#2	16076.8	#2	12812.8
	#3	3769.6	#3	3414.4			#3	15436.8	#3	14899.2
	#4	3814.4	mean	3557.33			#4	15795.2	mean	12992
	#5	3827.2					#5	15769.6
	mean	3754.88					mean	15897.6
	IgG2a						IgG2a
		Dusp8f/f		Dusp8f/f;CD4-Cre				Dusp8f/f		Dusp8f/f;CD4-Cre
	#1	2528	#1	2284.8			#1	8166.4	#1	7296
	#2	2592	#2	2022.4			#2	7142.4	#2	6988.8
	#3	2566.4	#3	2297.6			#3	9728	#3	5990.4
	#4	2771.2	mean	2201.6			#4	7424	mean	6758.4
	#5	2457.6					#5	8704
	mean	2583.04					mean	8232.96
	IgG2b						IgG2b
		Dusp8f/f		Dusp8f/f;CD4-Cre				Dusp8f/f		Dusp8f/f;CD4-Cre
	#1	2451.2	#1	2006.4			#1	9164.8	#1	10560
	#2	1993.6	#2	1734.4			#2	9433.6	#2	6899.2
	#3	2147.2	#3	1667.2			#3	10252.8	#3	7155.2
	#4	2489.6	mean	1802.67			#4	11520	mean	8204.8
	#5	2233.6					#5	10598.4
	mean	2263.04					mean	10193.9
	IgG3						IgG3
		Dusp8f/f		Dusp8f/f;CD4-Cre				Dusp8f/f		Dusp8f/f;CD4-Cre
	#1	1955.2	#1	1798.4			#1	6208	#1	6451.2
	#2	1712	#2	1926.4			#2	4684.8	#2	5977.6
	#3	2134.4	#3	1600			#3	6732.8	#3	5145.6
	#4	2057.6	mean	1774.93			#4	6067.2	mean	5858.13
	#5	1747.2					#5	6028.8
	mean	1921.28					mean	5944.32

## Sheet: Supplementary Fig. 4
Suplemental Figure 4A	stimulation:	TGFβ	TGFβ	TGFβ	TGFβ	TGFβ
		pSuper-EGFP+	scramble+	shDUSP8#1	shDUSP8#2	shDUSP8#3
	A	4.67024e-07	4.26781e-07	3.37626e-08	2.87871e-08	5.22498e-08
	B	4.2975e-07	3.92719e-07	3.56876e-08	2.74237e-08	2.38737e-08
	C	5.84331e-07	4.95367e-07	4.53287e-08	3.94609e-08	5.11745e-08
	mean	4.93702e-07	4.38289e-07	3.82596e-08	3.18906e-08	4.24327e-08
Suplemental Figure 4B
	stimulation:	x	TGFβ	TGFβ	TGFβ
		Vector	Vector	Dusp8 WT	Dusp8 C246S
	A	4.20906e-07	1.24106e-06	9.79176e-06	9.02231e-07
	B	2.46826e-07	1.5928e-06	1.14048e-05	8.59499e-07
	C	4.20906e-07	1.24106e-06	9.79176e-06	9.02231e-07
	mean	3.62879e-07	1.35831e-06	1.03294e-05	8.87987e-07

## Sheet: Supplementary Fig. 8
Supplemental Fig. 8B	PU.1	DUSP8f/f	Dusp8f/f;CD4-Cre			BATF	DUSP8f/f	Dusp8f/f;CD4-Cre
		0.0779221	0.106383				0.0877193	0.47619
		0.2	0.195122				0.333333	0.5
		0.227273	0.222222				0.264706	0.444444
		0.307692	0.234234				0.615385	0.132075
		0.166667	0.24				0.194444	0.289855
	mean	0.195911	0.199592			mean	0.299118	0.368513
	IRF-4	DUSP8f/f	Dusp8f/f;CD4-Cre			Pur-alpha	DUSP8f/f	Dusp8f/f;CD4-Cre
		0.1	0.0681818				0.0952381	0.277108
		0.153846	0.135135				0.0909091	0.24
		0.0740741	0.133333				0.142857	0.212121
		0.0512821	0.108108				0.0549451	0.303571
		0.0655738	0.0833333				0.0882353	0.515152
	mean	0.0889552	0.105618			mean	0.0944369	0.309591
Supplemental Fig. 8C
Foxp3		DUSP8f/f	Dusp8f/f;CD4-Cre
	1	0.0112807	0.0108212
	2	0.0121744	0.00897421
	mean	0.0117276	0.00989769

## Sheet: Supplemental Fig. 10
Supplemental Fig. 10
		Vector	Pur-a WT	Pur-a S127A	Pur-a T183A
	A	6.15419e-06	8.77559e-07	5.7024e-06	1.90735e-06
	B	6.68797e-06	1.33938e-06	6.19699e-06	1.36753e-06
	C	4.24106e-06	2.55531e-07	1.54925e-06	3.41882e-07
	Mean	5.69441e-06	8.24158e-07	4.48288e-06	1.20559e-06
